# Supplementary material for: High Oxytocin Receptor Expression Linked to Increased Cell Migration and Reduced Survival in Patients with Triple-Negative Breast Cancer
Source: Biomedicines. 2022 Jul 5;10(7):1595. doi: 10.3390/biomedicines10071595 (PMC9313263; doi:10.3390/biomedicines10071595)
Supplement: Supplementary file 1 [file biomedicines-10-01595-s001.zip]

Archive with 1 entries (1 files):
- biomedicines-1744433-supplementary.pdf
